# Supplementary material for: Modeling TCR‐Epitope Recognition Specificity: What We Should Learn to Succeed
Source: Immunol Rev. 2026 Jul 9;340(1):e70140. doi: 10.1111/imr.70140 (PMC13351793; doi:10.1111/imr.70140)
Supplement: Supplementary file 1 — Table S1: List of existing 1D‐TRMs with a publicly available command‐line implementation or a web interface as well as some minimal documentation. Parentheses indicate optional features. In the last column, “P” stands for paired TCRab sequences, “A” stands TCRa sequences and “B” stands for TCRb sequences. [file IMR-340-0-s001.xlsx]

## Sheet: Sheet1
Table S1: List of existing 1D-TRMs with a publicly available command-line implementation or a web interface as well as some minimal documentation. Parentheses indicate optional features. In the last column, ‘P’ stands for paired TCRab sequences, ‘A’ stands TCRa sequences and ‘B’ stands for TCRb sequences.
Tool name	Epitope-specific predictor	Pan-epitope predictor	Epitope input type	TCR input type	Available pre-trained models	Possibility to retrain	Chains that can be used in predictions	Reference (latest)	PMID	Link to code	Link
Machine learning 1D–TRMs
TEMPO	v		peptide + MHC	(CDR3a+Va+Ja) and/or (CDR3b+Vb+Jb)	v		P / A / B	Liu et al. BioRxiv 2025		https://github.com/GfellerLab/TEMPO	https://www.biorxiv.org/content/10.1101/2025.11.17.688817v1
MixTCRpred	v		peptide + MHC	CDR3a+Va(+Ja)+CDR3b+Vb(+Jb)	v		P	Croce et al Nat Comm 2024	38615042	https://github.com/GfellerLab/MixTCRpred	https://www.nature.com/articles/s41467-024-47461-8
ERGO-II		v	peptide + MHC	(CDR3a+Va+Ja)+CDR3b+(Vb+Jb)	v		P / B	Springer et al. Front Immunol. 2021	33981311	https://github.com/IdoSpringer/ERGO-II	https://www.frontiersin.org/journals/immunology/articles/10.3389/fimmu.2021.664514/full
EPIC-TRACE		v	peptide + MHC	(CDR3a+Va+Ja) and/or (CDR3b+Vb+Jb)	v	v	P / A / B	Korpela et al. Bioinformatics 2023	38070156	https://github.com/DaniTheOrange/EPIC-TRACE	https://academic.oup.com/bioinformatics/article/39/12/btad743/7467056?login=true
pMTnet-omni		v	peptide + MHC	CDR3a+Va(+Ja)+CDR3b+Vb(+Jb)	v		P	Han et al. Nature Communications 2026	42288475	https://github.com/Yuqiu-Yang/pMTnet_Omni	https://www.nature.com/articles/s41467-026-73396-3
TCRAI	v		peptide + MHC	CDR3a+Va+Ja+CDR3b+Vb+Jb		v	P	Zhang et al. Science Advances 2021	33990328	https://github.com/regeneron-mpds/TCRAI	https://www.science.org/doi/10.1126/sciadv.abf5835
DeepTCR	v		peptide + MHC	(CDR3a+Va+Ja) and/or (CDR3b+Vb+Jb)		v	P / A / B	Sidhom et al. Nature Communications 2021	33707415	https://github.com/sidhomj/DeepTCR	https://www.nature.com/articles/s41467-021-21879-w
NetTCR	v	v	peptide	CDR1a+CDR2a+CDR3a+CDR1b+CDR2b+CDR3b	v	v	P	Jensen et al. eLife 2024	38437160	https://github.com/mnielLab/NetTCR-2.2	https://elifesciences.org/reviewed-preprints/93934
TCRGP	v		peptide	(CDR1a+CDR2a)+CDR3a and/or (CDR1b+CDR2b)+CDR3b	v	v	P / A / B	Jokinen et al. PLoS Comp Bio 2021	33764977	https://github.com/emmijokinen/TCRGP	https://journals.plos.org/ploscompbiol/article?id=10.1371/journal.pcbi.1008814
TSpred		v	peptide	CDR1a+CDR2a+CDR3a+CDR1b+CDR2b+CDR3b	v	v	P	Kim et al. Bioinformatics 2024	39052940	https://github.com/ha01994/TSpred	https://academic.oup.com/bioinformatics/article/40/8/btae472/7721043
TULIP		v	peptide + MHC	CDR3a and/or CDR3b	v	v	P / A / B	Meynard-Piganeau et al. PNAS 2024	38838016	https://github.com/barthelemymp/TULIP-TCR	https://www.pnas.org/doi/10.1073/pnas.2316401121
TCR-BERT	v		peptide	CDR3a and/or CDR3b	v	v	P / A / B	Wu et al Proceedings 18th Machine Learning Comp Bio 2024		https://github.com/wukevin/tcr-bert	https://proceedings.mlr.press/v240/wu24b.html
STAPLER		v	peptide	CDR3a+CDR3b	v	v	P	Kwee et al. BioRxiv 2023		https://github.com/schumacherlab/STAPLER	https://www.biorxiv.org/content/10.1101/2023.04.25.538237v1
DLpTCR		v	peptide	CDR3a and/or CDR3b	v	v	P / A / B	Xu et al. Briefings in Bioinfo 2021	34415016	https://github.com/JiangBioLab/DLpTCR	https://academic.oup.com/bib/article/22/6/bbab335/6355415
TCRconv	v		peptide	CDR3a and/or CDR3b	v	v	P / A / B	Jokinen et al. Bioinformatics 2023	36477794	https://github.com/emmijokinen/TCRconv	https://academic.oup.com/bioinformatics/article/39/1/btac788/6881078
TCR-pred	v		peptide	CDR3a and/or CDR3b	v		P / A / B	Smirnov et al. Immunology 2023	36929656	https://way2drug.com/TCR-pred/	https://onlinelibrary.wiley.com/doi/10.1111/imm.13641
TCRex	v		peptide	CDR3b (+ Vb + Jb)	v	v	B	Gielis et al Front Immunol 2019	31849987	https://tcrex.biodatamining.be/home/	https://www.frontiersin.org/journals/immunology/articles/10.3389/fimmu.2019.02820/full
TITAN		v	peptide	CDR3b (+ TCRb)	v	v	B	Weber et al. Bioinformatics 2021	34252922	https://github.com/PaccMann/TITAN	https://academic.oup.com/bioinformatics/article/37/Supplement_1/i237/6319659
pMTnet		v	peptide + MHC	CDR3b	v		B	Lu et al. Nature Machine Intelligence 2021	36003885	https://github.com/tianshilu/pMTnet	https://www.nature.com/articles/s42256-021-00383-2
TPBTE		v	peptide	CDR3b		v	B	Wu e al. Mol Immunol 2023	36966551	https://github.com/Aries-Wu/TPBTE	https://www.sciencedirect.com/science/article/pii/S0161589023000536
PISTE		v	peptide + MHC	CDR3b	v	v	B	Feng et al. Nature Machine Intelligence 2024		https://github.com/jychen01/PISTE	https://www.nature.com/articles/s42256-024-00901-y
epiTCR		v	peptide (+MHC)	CDR3b	v	v	B	Pham et al. Bioinformatics 2023	37094220	https://github.com/ddiem-ri-4D/epiTCR	https://academic.oup.com/bioinformatics/article/39/5/btad284/7140137
ImRex		v	peptide	CDR3b	v		B	Moris et al. Briefings in Bioinfo 2020	33346826	https://github.com/pmoris/ImRex	https://academic.oup.com/bib/article/22/4/bbaa318/6042663
ATM-TCR		v	peptide	CDR3b	v		B	Cai et al. Front Immunol 2022	35874725	https://github.com/Lee-CBG/ATM-TCR	https://www.frontiersin.org/journals/immunology/articles/10.3389/fimmu.2022.893247/full
TEIM		v	peptide	CDR3b	v	v	B	Peng et al. Nature Machine Intelligence 2021		https://github.com/pengxingang/TEIM	https://www.nature.com/articles/s42256-023-00634-4
TEPCAM		v	peptide	CDR3b	v	v	B	Chen et al. Prot Science 2024	37983648	https://github.com/Chenjw99/TEPCAM	https://onlinelibrary.wiley.com/doi/full/10.1002/pro.4841
TEInet		v	peptide	CDR3b	v	v	B	Jiang et al. Breifings in Bioinformatics 2023	36907658	https://github.com/jiangdada1221/TEINet	https://academic.oup.com/bib/article/24/2/bbad086/7076118
vitTCR		v	peptide	CDR3b		v	B	Jiang et al. iScience 2024	38711451	https://github.com/Jiang-Mengnan/VitTCR	https://www.cell.com/iscience/fulltext/S2589-0042(24)00992-1
Attn-TAP		v	peptide	CDR3b	v	v	B	Xu et al. Front Gen 2022	36072653	https://github.com/Bioinformatics7181/AttnTAP	https://www.frontiersin.org/journals/genetics/articles/10.3389/fgene.2022.942491/full
iTCep		v	peptide	CDR3b	v		B	Zhang et al Front Gen 2023	37229205	https://github.com/kbvstmd/iTCep/	https://www.frontiersin.org/journals/genetics/articles/10.3389/fgene.2023.1141535/full
SETE	v		peptide	CDR3b	v	v	B	Tong et al. Computational Biology and Chemistry 2020	32623023	https://github.com/wonanut/SETE/	https://www.sciencedirect.com/science/article/pii/S1476927120303194?via%3Dihub
PiTE		v	peptide	CDR3b		v	B	Zhang et al. Pac Symp Biocomput 2023	36540990	https://github.com/Lee-CBG/PiTE	https://www.worldscientific.com/doi/10.1142/9789811270611_0032
PanPep		v	peptide	CDR3b	v	v	B	Gao et al. Nature Machine Intelligence 2023		https://github.com/bm2-lab/PanPep	https://www.nature.com/articles/s42256-023-00619-3
TCR-epiDiff		v	peptide	CDR3b	v		B	Seo et al. Bioinformatics 2025	40662810	https://github.com/seoseyeon/TCR-epiDiff	https://academic.oup.com/bioinformatics/article/41/Supplement_1/i125/8199382?login=true
UniPMT		v	peptide	CDR3b	v		B	Zhao et al.Nature Machine Intelligence 2025		https://github.com/ethanmock/UniPMT	https://www.nature.com/articles/s42256-025-01002-0
GTE		v	peptide	CDR3b		v	B	Jiang et al. Breifings in Bioinformatics 2024	39007599	https://github.com/uta-smile/GTE	https://academic.oup.com/bib/article/25/4/bbae343/7713742
LANTERN		v	peptide	CDR3b	v	v	B	Qi et al. arXiv 2025		https://anonymous.4open.science/r/LANTERN-87D9	https://arxiv.org/abs/2505.01433
TCR-H		v	peptide	CDR3b		v	B	Rajeshwar et al. Front Immunol 2024	39221256	https://github.com/rajitha-tatikonda/TCR-H	https://www.frontiersin.org/journals/immunology/articles/10.3389/fimmu.2024.1426173/full
EpicPred			peptide	CDR3b		v	B	Jeon et al. Bioinformatics 2025	39982404	https://github.com/jaeminjj/EpicPred	https://academic.oup.com/bioinformatics/article/41/3/btaf080/8029663
TPepRet		v	peptide	CDR3b	v	v	B	Wang et al. Bioinformatics 2025	39880376	https://github.com/CSUBioGroup/TPepRet	https://academic.oup.com/bioinformatics/article/41/1/btaf022/7989444
tcrLM		v	peptide	CDR3b	v	v	B	Yu et al. Cell Rep Moethods 2026	41923632	https://github.com/hliulab/tcrLM	https://www.sciencedirect.com/science/article/pii/S2667237526000780
DeepPROTECTNeo		v	peptide	CDR3b		v	B	Das et al. BioRxiv 2025		https://github.com/debraj-55555/DeepPROTECTNeo	https://www.biorxiv.org/content/10.1101/2025.01.04.631301v2
DAISY		v	peptide	CDR3b	v	v	B	Yuan et al. Advances Science 2025	41199631	https://github.com/yy-peri/DAISY	https://advanced.onlinelibrary.wiley.com/doi/10.1002/advs.202512544
proTCR		v	peptide	CDR3b		v	B	Xu et al. Briefings in Bioinfo 2025	41520230	https://github.com/rxumin/ProTCR	https://academic.oup.com/bib/article/27/1/bbaf716/8419943
TCRfinder		v	peptide	CDR3b	v		B	Li et al. BioRxiv 2024		https://aideepmed.com/TCRfinder/	https://www.biorxiv.org/content/10.1101/2024.06.27.601008v1
PepTCR-Net		v	peptide	CDR3b	v		B	Le et al. Briefinfs in Bioinfo 2025	40702702	https://figshare.com/articles/software/Pep-TCRNet/27874143/2?file=50678718	https://academic.oup.com/bib/article/26/4/bbaf351/8211391
Distance-based 1D–TRMs
TCRdist3	v		NA	CDR3a+Va+Ja+CDR3b+Vb+Jb		v	P / A / B	Mayer-Blackwell et al. eLife 2022	34845983	https://github.com/kmayerb/tcrdist3	https://elifesciences.org/articles/68605
SCEPTR	v		NA	CDR3a+Va(+Ja)+CDR3b+Vb(+Jb)		v	P	Nagano et al. Cell Systems	39778580	https://sceptr.readthedocs.io/en/stable/	https://www.cell.com/cell-systems/fulltext/S2405-4712(24)00369-7
TCRbase	v		NA	CDR1a+CDR2a+CDR3a+CDR1b+CDR2b+CDR3b		v	P	Montemurro et al. Front Immunol 2022	36561755	https://github.com/mnielLab/NetTCR-2.2	https://www.frontiersin.org/journals/immunology/articles/10.3389/fimmu.2022.1055151/full
GLIPH2	v		NA	(CDR3a+)CDR3b+Vb(+Jb)		v	P / B	Huang et al. Nat Biotech 2020	32341563	http://50.255.35.37:8080/	https://www.nature.com/articles/s41587-020-0505-4
SwarmTCR	v		peptide	(CDR1a+CDR2a+CDR2.5a+CDR3a) and/or (CDR1b+CDR2b+CDR2.5b+CDR3b)	v	v	P / A / B	Ehrlich et al. BMC Bioinformatics 2021	34493215	https://github.com/thecodingdoc/SwarmTCR	https://link.springer.com/article/10.1186/s12859-021-04335-w
TCRMatch	v		peptide	CDR3b	v		B	Chronister et al. Front Immunol 2021	33777034	https://github.com/IEDB/TCRMatch	https://www.frontiersin.org/journals/immunology/articles/10.3389/fimmu.2021.640725/full
