# Supplementary material for: Modeling TCR‐Epitope Recognition Specificity: What We Should Learn to Succeed
Source: Immunol Rev. 2026 Jul 9;340(1):e70140. doi: 10.1111/imr.70140 (PMC13351793; doi:10.1111/imr.70140)
Supplement: Supplementary file 2 — Table S2: List of existing 3D‐TRMs with a publicly available command‐line implementation or web interface as well as some minimal documentation. CNN, Convolutional neural network; GNN, Graph Neural Network. In the last column, “P” stands for paired TCRab sequences and “B” stands for TCRb sequences. [file IMR-340-0-s002.xlsx]

## Sheet: Sheet1
Table S2: List of existing 3D-TRMs with a publicly available command-line implementation or web interface as well as some minimal documentation. GNN: Graph Neural Network; CNN: Convolutional neural network. In the last column, ‘P’ stands for paired TCRab sequences and ‘B’ stands for TCRb sequences.
Tool name	Epitope input type	TCR input type	Input	Underlying models	Binding Evaluation	Chains that can be used in predictions	Reference (latest)	PMID	Link to code	Link
Methods relying on intrinsic confidence metrics
TCRDock	peptide + MHC	CDR3a+Va+Ja+CDR3b+Vb+Jb	sequence	AF2	AF confidence metrics	paired	Bradley eLife 2023	36661395	https://github.com/phbradley/TCRdock	https://elifesciences.org/articles/82813
TCRBridge	peptide + MHC	CDR3a+Va+Ja+CDR3b+Vb+Jb	3D model	AF3	AF confidence metrics	paired	Messemaker et al. BioRxiv 2025		https://github.com/schumacherlab/TCRbridge	https://www.biorxiv.org/content/10.1101/2025.04.28.651095v3
HERMES	peptide+MHC	CDR3a+Va+Ja+CDR3b+Vb+Jb	model	HERMES	interface scoring by universal structure-based neural network	paired	Visani et al. PNAS 2025	41100668	https://github.com/StatPhysBio/hermes	https://www.pnas.org/doi/10.1073/pnas.2504783122
tFold-TCR	peptide+MHC	CDR3a+Va+Ja+CDR3b+Vb+Jb	sequence	ESM2	model confidence metrics	paired	Wu et al. BioRxiv 2025		https://github.com/TencentAI4S/tfold	https://www.biorxiv.org/content/10.1101/2025.01.12.632367v2
Custom structural descriptors or interface scoring functions
NetTCR-struc	peptide + MHC	CDR3a+Va+Ja+CDR3b+Vb+Jb	3D model	AF-Multimer	GNN-predicted DockQ scores	paired	Deleuran et al. Front Immunol 2025	40746534	https://github.com/mnielLab/NetTCR-struc	https://www.frontiersin.org/journals/immunology/articles/10.3389/fimmu.2025.1616328/full
TCRen	peptide + MHC	CDR3a+Va+Ja+CDR3b+Vb+Jb	3D model	N/A	contact-based scores	paired	Karnaukhov et al Nature Comp Science 2024	38987378	https://github.com/antigenomics/tcren-ms	https://www.nature.com/articles/s43588-024-00653-0
TCRcost	peptide	CDR3a+CDR3b	3D model	AF2	3D-CNN-predicted binding	paired	Li et al. Frontiers in Genetics 2024	39415981	https://github.com/Bioinformatics7181/TCRcost	https://www.frontiersin.org/journals/genetics/articles/10.3389/fgene.2024.1346784/full
TCRlens	peptide + MHC	CDR3a+Va+Ja+CDR3b+Vb+Jb	3D model	N/A	GNN-predicted binding	paired	Siriarchawatana et al. Immunoinformatics 2026	41890808	https://github.com/paopitsiri/TCRLens	https://academic.oup.com/bioinformaticsadvances/advance-article/doi/10.1093/bioadv/vbag066/8496266
t2pmhc	peptide + MHC	CDR3a+Va+Ja+CDR3b+Vb+Jb	sequence	TCRDock (AF2)	GNN-predicted binding	paired	Polster et al. BioRxiv 2026		https://github.com/qbic-pipelines/t2pmhc	https://www.biorxiv.org/content/10.64898/2026.02.27.708137v2
Multimodal deep learning frameworks
DeepAIR	peptide + MHC	CDR3a+Va+Ja+CDR3b+Vb+Jb	sequence + 3D model	AF2	multimodal deep learning framework	paired	Zhao et al. Science Advances 2023	37556545	https://github.com/TencentAILabHealthcare/DeepAIR	https://www.science.org/doi/10.1126/sciadv.abo5128
STAG-LLM	peptide + MHC	CDR3a+Va+Ja+CDR3b+Vb+Jb	sequence + 3D model	ESM2 / AF2	multimodal deep learning framework	paired	Slone et al. Computational and Structural Biotechnology Journal 2025	41542080	https://github.com/KavrakiLab/STAG-LLM	https://www.sciencedirect.com/science/article/pii/S2001037025003642
SageTCR	peptide + MHC	CDR3a+Va+Ja+CDR3b+Vb+Jb	3D model	ChemBERTa / Saprot	multimodal deep learning framework	paired	Li et al. Briefings in Bioinformatics 2025	40984702	https://github.com/waterrr-lxy/SageTCR	https://academic.oup.com/bib/article/26/5/bbaf496/8261763?login=true
StriMap	peptide + MHC	CDR3a+Va+Ja+CDR3b+Vb+Jb	sequence	ESM2 / ESMFold	multimodal deep learning framework	paired	Cao et al. BioRxiv 2026		https://github.com/uhlerlab/strimap-tools	https://www.biorxiv.org/content/10.64898/2026.03.31.715361v1
TCRcube	peptide + MHC	CDR3a+CDR3b	sequence	ESM2 / AF2	multimodal deep learning framework	paired	Culke et al. Bio Rxiv 2025		https://github.com/aqlaboratory/TCRcube	https://www.biorxiv.org/content/10.1101/2025.04.04.647165v1
TRAP	peptide + MHC	CDR3b	sequence + 3D model	ESM2 / AF-Multimer	multimodal deep learning framework	beta only	Ge et al. Chemical Science 2025	40321182	https://github.com/gejingxuan/TRAP	https://pubs.rsc.org/en/content/articlelanding/2025/sc/d4sc08141b
CATCR	peptide	CDR3b	sequence + 3D model	OpenFold	multimodal deep learning framework	beta only	Ji et al. Briefings in Bioinformatics 2024	38711371	https://github.com/FreudDolce/CTTCR/	https://academic.oup.com/bib/article/25/3/bbae210/7665592#448478270
